# Supplementary material for: Using Artificial Intelligence to Enhance Ongoing Psychological Interventions for Emotional Problems in Real- or Close to Real-Time: A Systematic Review
Source: Int J Environ Res Public Health. 2022 Jun 24;19(13):7737. doi: 10.3390/ijerph19137737 (PMC9266240; doi:10.3390/ijerph19137737)
Supplement: Supplementary file 1 [file ijerph-19-07737-s001.zip]

Archive with 1 entries (1 files):
- ijerph-1743160-supplementary.pdf
